# Supplementary material for: Relationship between aging population, birth rate and disposable income per capita in the context of COVID-19
Source: PLoS One. 2023 Aug 9;18(8):e0289781. doi: 10.1371/journal.pone.0289781 (PMC10411779; doi:10.1371/journal.pone.0289781)
Supplement: S1 Data — (XLS) [file pone.0289781.s001.xls]

## Sheet: Sheet1
year	FET	BP	MR	EL	FER	NPG	PCDI	PCDI2
1980	1.821	1	0.73	0.116	15.28	1.187	2.47	6.09
1981	2.091	1	1.04	0.128	14.35	1.455	2.79	7.8
1982	2.228	1	0.83	0.114	14.28	1.568	3.26	10.63
1983	2.019	1	0.75	0.117	15.2	1.329	3.65	13.32
1984	1.99	0	0.75	0.134	16.58	1.308	4.24	17.94
1985	2.104	1	0.79	0.161	16.46	1.426	4.79	22.9
1986	2.243	1	0.82	0.175	16.23	1.557	5.41	29.25
1987	2.333	1	0.86	0.179	16.21	1.661	5.99	35.9
1988	2.237	1	0.83	0.186	17.35	1.573	7.09	50.25
1989	2.158	1	0.84	0.185	18.92	1.504	8.04	64.64
1990	2.106	1	0.82	0.326	20.83	1.439	9.04	81.7
1991	1.968	0	0.83	0.304	21.76	1.298	9.76	95.22
1992	1.824	1	0.83	0.313	22.69	1.16	11.25	126.61
1993	1.809	1	0.78	0.376	24.2	1.145	13.85	191.85
1994	1.77	1	0.78	0.433	26.27	1.121	18.7	349.54
1995	1.712	1	0.77	0.457	28.34	1.055	23.63	558.54
1996	1.698	1	0.77	0.47	29.73	1.042	28.14	791.8
1997	1.657	1	0.74	0.482	30.12	1.006	30.7	942.37
1998	1.564	1	0.72	0.519	30.47	0.914	32.54	1058.92
1999	1.464	1	0.71	0.594	30.65	0.818	34.85	1214.24
2000	1.403	0	0.67	0.723	31.21	0.758	37.21	1384.83
2001	1.338	1	0.63	0.931	31.44	0.695	40.7	1656.8
2002	1.286	1	0.61	1.146	32.41	0.645	45.32	2053.58
2003	1.241	1	0.63	1.298	33.19	0.601	50.07	2506.7
2004	1.229	0	0.67	1.4202	34.93	0.587	56.61	3204.58
2005	1.24	1	0.63	1.613	35.85	0.589	63.85	4076.47
2006	1.209	0	0.72	1.81574	36.8	0.528	72.29	5225.58
2007	1.21	0	0.75	1.92362	37.16	0.517	85.84	7367.71
2008	1.214	1	0.83	2.04166	38.2	0.508	99.57	9913.22
2009	1.195	0	0.91	2.12836	39.32	0.487	109.77	12050.5
2010	1.19	0	0.93	2.18895	40.01	0.479	125.2	15673.8
2011	1.327	1	0.97	2.25264	41.4	0.613	145.51	21172.4
2012	1.457	1	0.98	2.335	42.02	0.743	165.1	27256.5
2013	1.303	1	0.99	2.41786	44.8	0.59	183.11	33528.4
2014	1.383	1	0.96	2.48809	47.24	0.671	201.67	40671.3
2015	1.199	0	0.9	2.524	49.09	0.493	219.66	48251.3
2016	1.357	1	0.83	2.5304	50.57	0.653	238.21	56743.9
2017	1.264	1	0.77	2.576	52.14	0.558	259.74	67463.8
2018	1.086	1	0.728026	2.658	53.04	0.378	282.28	79682.3
2019	1.041	0	0.662	2.8569	54.92	0.332	307.33	94450.8
2020	0.852	0	0.579	3.126	55.02	0.145	321.89	103612
2021	0.752	0	0.56		56.1	0.034	351.28	123398
